# Supplementary material for: Minimum Electromyography Sensor Set Needed to Identify Age-Related Impairments in the Neuromuscular Control of Walking Using the Dynamic Motor Control Index
Source: Sensors (Basel). 2024 Nov 21;24(23):7442. doi: 10.3390/s24237442 (PMC11644056; doi:10.3390/s24237442)
Supplement: Supplementary file 1 [file sensors-24-07442-s001.zip]

Archive with 1 entries (1 files):
- sensors-3003358-supplementary.xlsx
