# Supplementary material for: Minimum Electromyography Sensor Set Needed to Identify Age-Related Impairments in the Neuromuscular Control of Walking Using the Dynamic Motor Control Index
Source: Sensors (Basel). 2024 Nov 21;24(23):7442. doi: 10.3390/s24237442 (PMC11644056; doi:10.3390/s24237442)
Supplement: Supplementary file 1 [file sensors-24-07442-s001.zip › sensors-3003358-supplementary.xlsx]

## Sheet: Sheet1
S1. Participant Characteristics and Neuromuscular Complexity
				11 Muscles		8 Muscles		5 Muscles			DATA SUMMARY
Participant ID	Age	Gender	Subgroup	# of Synergies	Dynamic Motor Control Index	# of Synergies	Dynamic Motor Control Index	# of Synergies	Dynamic Motor Control Index			Synergies					DMC
H1	22	F	YA	3	98.32	3	104.125	3	96.4394			11	8	5			11	8	5
H2	24	F	YA	3	102.397	3	104.163	3	103.192		YH	2.77778	2.88889	2.94444		YH	100	100	100
H3	24	F	YA	3	92.8469	3	102.714	3	98.8332		YO	2.92308	2.92308	2.84615		YO	96.4326	95.489	96.3957
H4	25	F	YA	3	99.0738	3	101.623	3	97.5105		OO	3	3.2	3		OO	88.8643	90.354	95.5234
H5	25	F	YA	3	107.443	3	100.451	3	97.8144
H6	25	F	YA	3	99.549	3	85.1205	3	90.7557
H7	25	F	YA	3	91.0296	3	102.155	3	105.336
H8	25	F	YA	3	91.2021	3	92.7068	3	90.5634
H9	26	F	YA	3	93.7931	3	107.143	3	112.059
H10	26	F	YA	2	84.9299	3	80.4762	2	80.1172
H11	27	M	YA	2	91.8633	2	94.4693	3	112.059
H12	28	M	YA	3	116.856	3	113.695	3	113.035
H13	29	M	YA	3	119.134	3	115.731	3	114.745
H14	30	M	YA	3	88.4138	3	84.5653	3	91.9399
H15	30	M	YA	2	101.512	3	94.9673	3	88.5353
H16	31	F	YA	2	97.9303	2	97.1407	2	91.796
H17	33	M	YA	3	115.174	3	113.302	4	109.641
H18	35	M	YA	3	108.533	3	105.451	3	105.628
H19	65	F	YO	3	80.5534	3	91.057	3	91.8042
H20	65	F	YO	2	89.996	2	86.3552	2	91.6988
H21	68	F	YO	3	97.5646	3	105.475	3	119.842
H22	69	F	YO	3	113.427	3	114.898	3	116.035
H23	69	F	YO	3	102.564	3	92.521	2	91.9515
H24	70	F	YO	3	82.9389	3	82.3232	3	89.3637
H25	70	F	YO	3	97.4886	3	96.3247	3	94.4646
H26	71	F	YO	2	86.7477	2	83.4485	3	84.4552
H27	71	F	YO	3	93.3413	3	92.4191	3	96.933
H28	72	M	YO	4	109.551	4	103.053	3	101.231
H29	72	M	YO	3	99.7939	3	100.796	3	98.5459
H30	72	M	YO	3	87.9495	3	82.1458	3	85.1051
H31	74	F	YO	3	111.707	3	110.54	3	91.7143
H32	76	M	OO	3	86.6004	3	91.3548	3	104.49
H33	77	F	OO	2	77.5327	3	82.036	3	90.6609
H34	78	F	OO	3	87.1949	3	85.2539	3	87.2245
H35	80	F	OO	4	104.281	4	101.06	3	97.5963
H36	80	M	OO	3	88.7122	3	92.0653	3	97.6449
